# Supplementary material for: Precipitation and temperature regulate species diversity, plant coverage and aboveground biomass through opposing mechanisms in large-scale grasslands
Source: Front Plant Sci. 2022 Dec 1;13:999636. doi: 10.3389/fpls.2022.999636 (PMC9751382; doi:10.3389/fpls.2022.999636)
Supplement: Supplementary file 2 [file DataSheet_2.xls]

## Sheet: Sheet1
Species	Frequency	Abundance		Aboveground biomass (g/m2)
		Mean	SD	Mean	SD
Aster altaicus	56	2.42818	5.04994	0.746251	2.57644
Scirpus pumilus	1	0.0108401	0.120223	0.000487805	0.00541002
Caragana pygmaea	2	0.00542005	0.0423306	0.00422764	0.0332405
Allium anisopodium	17	0.346883	1.39893	0.113442	0.772951
Artemisia argyi	6	0.382114	2.73734	0.126098	1.0535
Pennisetum centrasiaticum	4	0.143631	1.02614	0.016477	0.0941845
Potentilla betonicifolia	6	0.0433604	0.252345	0.01	0.0758582
Androsace incana	1	0.00271003	0.0300557	0.0103794	0.115113
Veronica incana	4	0.0596206	0.457746	0.0239837	0.179511
Pulsatilla chinensis	2	0.00542005	0.0423306	0.00528455	0.048017
Thymus mongolicus	11	0.203252	1.05981	0.206911	1.04615
Patrinia scabiosaefolia	1	0.0352304	0.390724	0.046748	0.51846
Echinochloa crusgali	5	0.420054	3.73284	0.0218428	0.22233
Thalictrum petaloideum	25	0.829268	3.54476	0.178526	1.02836
Cleistogenes festucacea	4	0.346883	2.33544	0.2829	2.08773
Androsace septentrionalis	5	0.135501	0.957986	0.00252033	0.0190405
Alyssum lenense	1	0.00271003	0.0300557	8.13008e-05	0.00090167
Swertia diluta	1	0.00271003	0.0300557	2.71003e-05	0.000300557
Cleistogenes hancei	2	0.0921409	0.859216	0.0379946	0.316956
Carex obtusata	1	0.233062	2.58479	0.0265583	0.294545
Haplophyllum dauricum	7	0.0433604	0.282969	0.0147154	0.0800557
Phyllolobium chinense	1	0.00271003	0.0300557	0.00127371	0.0141262
Polygonum aviculare	3	0.0243902	0.160661	0.00130081	0.0121514
Bolboschoenus planiculmis	1	0.0243902	0.270501	0.00268293	0.0297551
Gentianopsis barbata	1	0.00271003	0.0300557	5.42005e-05	0.000601113
Agropyron cristatum	51	5.98645	14.6665	3.04225	6.82529
Carex pediformis	24	6.9729	22.5063	3.45975	11.2975
Scutellaria scordifolia	4	0.0894309	0.593027	0.0141192	0.0800536
Saussurea pricei	6	0.0325203	0.156316	0.0644715	0.366202
Astragalus scaberrimus	17	0.219512	0.79597	0.127398	0.584773
Cleistogenes squarrosa	86	13.1301	30.7915	5.06776	9.4924
Saussurea amara	8	0.555556	3.30415	0.112352	0.655629
Poa pratensis	1	0.00271003	0.0300557	0.00108401	0.0120223
Melilotus officinalis	2	0.0243902	0.218334	0.0178211	0.193449
Astragalus melilotoides	19	0.105691	0.314544	0.375854	3.17643
Gypsophila davurica	3	0.0894309	0.769493	0.0842547	0.91014
Astragalus capillipes	1	0.265583	2.94545	0.0383469	0.425288
Polygonum divaricatum	12	0.205962	0.987647	0.222472	0.965883
Plantago asiatica	5	0.111111	0.651	0.0733659	0.712312
Phlomis mongolica	5	0.273713	2.48311	0.19794	1.88508
Linum nutans	3	0.0379404	0.362654	0.00333333	0.0286331
Dysphania aristata	45	11.0542	53.2274	0.248331	1.19934
Salsola ruthenica	12	0.352304	2.37139	0.0788591	0.688515
Cleistogenes caespitosa	5	0.273713	1.85643	0.156206	1.00341
Iris tigridia	11	0.154472	0.744491	0.0305691	0.133115
Delphinium grandiflorum	1	0.00271003	0.0300557	0.000271003	0.00300557
Carex duriuscula	77	82.8699	142.947	5.44325	9.87941
Gentiana dahurica	7	0.0569106	0.262076	0.0148509	0.096763
Cymbaria dahurica	16	0.704607	3.72903	0.20794	1.30047
Festuca dahurica	2	0.0216802	0.174618	0.0241192	0.189776
Calystegia hederacea	1	0.00542005	0.0601113	0.000243902	0.00270501
Androsace maxima	3	0.403794	4.32855	0.0190786	0.207089
Iris bungei	1	0.00271003	0.0300557	0.00146341	0.0162301
Leibnitzia anandria	4	0.0189702	0.115319	0.0138509	0.0772801
Potentilla conferta	19	0.485095	2.01825	0.187526	0.708513
Veronica dahuricum	1	0.00271003	0.0300557	0.000108401	0.00120223
Spodiopogon sibiricus	1	0.0406504	0.450835	0.0912466	1.01197
Stipa grandis	23	1.63415	5.99718	2.61193	9.29935
Artemisia sieversiana	5	0.0189702	0.0982619	0.00338753	0.0257563
Oxytropis bicolor	3	0.0189702	0.136978	0.00398374	0.0336451
Euphorbia humifusa	8	0.113821	0.606326	0.00230352	0.0197578
Chamaerhodos erecta	3	0.0542005	0.48918	0.00845528	0.0739521
Cynanchum thesioides	4	0.0352304	0.220997	0.0139024	0.0944495
Sanguisorba officinalis	10	0.200542	1.0285	0.173523	0.82083
Eritrichium mandshuricum	1	0.00271003	0.0300557	0.00287263	0.031859
Artemisia adamsii	5	2.95664	21.7324	0.554878	4.22141
Lagochilus ilicifolius	3	0.0487805	0.408656	0.0317073	0.324939
Lepidium apetalum	15	1.31165	8.30287	0.041813	0.206478
Stipa breviflora	17	1.81843	7.93338	1.28436	6.05854
Hordeum brevisubulatum	5	1.07859	8.41523	0.451008	3.95873
Hedysarum brachypterum	2	0.0271003	0.271921	0.00468835	0.0366315
Amblynotus obovatus	1	0.0352304	0.390724	0.00875339	0.0970798
Orostachys malacophyllus	4	0.289973	2.35623	0.0114935	0.10132
Klasea polycephala	1	0.00271003	0.0300557	0.000758808	0.00841558
Potentilla multicaulis	4	0.0271003	0.157355	0.0191734	0.129672
Vicia multicaulis	2	0.0162602	0.126992	0.00704607	0.0562233
Potentilla multifida	2	0.097561	0.918076	0.0492141	0.446632
Nepeta multifida	14	0.376694	1.82971	0.183553	0.779916
Oxytropis myriophylla	5	0.0243902	0.142644	0.0133496	0.0926438
Cleistogenes polyphylla	1	0.00271003	0.0300557	0.00365854	0.0405751
Potentilla bifurca	56	2.29539	5.22938	0.71307	1.78234
Limonium bicolor	1	0.00542005	0.0601113	0.00688347	0.0763414
Saposhnikovia divaricata	12	0.105691	0.470083	0.131409	0.66134
Erigeron acer	1	0.0514905	0.571057	0.0101626	0.112709
Sedum aizoon	6	0.0460705	0.260744	0.0275068	0.148281
Primula farinosa	1	0.108401	1.20223	0.0318428	0.353154
Saussurea japonica	4	0.184282	1.86483	0.0133875	0.118397
Sibbaldia adpressa	18	1.24932	9.02431	0.175301	0.890591
Calamagrostis epigeios	13	1.50678	8.23896	0.539344	3.38813
Glycyrrhiza uralensis	1	0.0108401	0.120223	0.0575881	0.638683
Caragana opulens	2	0.0352304	0.335547	0.0557182	0.436242
Periploca sepium	1	0.00813008	0.090167	0.000203252	0.00225417
Aster alpinus	1	0.00542005	0.0601113	0.00203252	0.0225417
Carum carvi	2	0.111111	0.957823	0.03487	0.362436
Tephroseris kirilowii	5	0.157182	0.992068	0.0399187	0.246926
Setaria viridis	25	2.28726	9.01611	0.149607	0.665899
Anthoxanthum glabrum	13	1.37398	6.91091	0.178073	0.898687
Vicia cracca	4	0.0352304	0.279255	0.0232249	0.19186
Crepis rigescens	1	0.00271003	0.0300557	0.000271003	0.00300557
Glaux maritima	2	0.373984	2.94596	0.0273686	0.236665
Carex helingeeriensis	5	1.44715	7.43311	0.129485	0.693627
Lappula myosotis	18	0.287263	1.21115	0.0348238	0.199775
Artemisia palustris	5	0.0460705	0.394233	0.0103252	0.0758238
Bupleurum scorzonerifolium	37	1.21138	3.78504	0.486146	1.72426
Pedicularis striata	2	0.100271	1.02513	0.0177236	0.180656
Chloris virgata	10	1.16531	8.94879	0.0520136	0.447758
Medicago ruthenica	56	1.85908	8.51207	0.79662	2.6972
Cynanchum hancockianum	1	0.0216802	0.240445	0.00495935	0.0550018
Scabiosa comosa	4	0.0677507	0.606521	0.0415447	0.385043
Krascheninnikovia arborescens	2	0.00542005	0.0423306	0.00750678	0.0768726
Hedysarum gmelinii	1	0.0894309	0.991837	0.191463	2.12343
Eragrostis pilosa	1	0.165312	1.83339	0.00124661	0.0138256
Allium chysanthum	5	0.0406504	0.265109	0.0140379	0.0720153
Clematis intricata	1	0.0108401	0.120223	0.0157453	0.174623
Carex korshinskyi	11	6.26558	35.4233	0.324797	1.6557
Scutellaria baicalensis	2	0.00542005	0.0423306	0.00668835	0.0523118
Chenopodium glaucum	1	0.0216802	0.240445	0.00159892	0.0177328
Astragalus discolor	2	0.165312	1.77381	0.0351762	0.324806
Leontopodium leontopodioides	10	0.490515	2.54766	0.182873	1.03947
Achnatherum splendens	2	0.0514905	0.445648	0.0145799	0.123495
Kummerowia striata	1	0.0108401	0.120223	0.000487805	0.00541002
Tribulus terrester	5	0.235772	1.724	0.0337669	0.306412
Panicum miliaceum	2	0.00542005	0.0423306	0.000406504	0.00334929
Phlomis dentosa	2	0.0731707	0.602872	0.0850949	0.829998
Chenopodium acuminatum	5	7.91057	61.2309	0.921328	9.07524
Oxytropis oxyphylla	3	0.0135501	0.0895076	0.000406504	0.00300532
Lespedeza juncea	13	0.807588	4.87812	0.587146	3.65952
Artemisia anethifolia	1	0.0108401	0.120223	0.0112195	0.12443
Allium polyrhizum	11	1.96748	12.2566	0.219837	1.29379
Puccinellia distans	7	0.693767	4.95987	0.264808	1.68519
Poa attenuata	5	0.230352	2.40451	0.087561	0.911135
Thalictrum simplex	2	0.00542005	0.0423306	0.000460705	0.00375296
Suaeda corniculata	1	0.00813008	0.090167	0.000135501	0.00150278
Incarvillea sinensis	1	0.00542005	0.0601113	0.000813008	0.0090167
Setaria glauca	6	0.666667	4.56705	0.0273875	0.174716
Enneapogon borealis	2	0.0189702	0.182578	0.000542005	0.00571602
Potentilla tanacetifolia	30	1.04336	5.45172	0.548355	1.8611
Sonchus arvensis	3	0.0406504	0.271893	0.0466477	0.364675
Cerastium arvense	1	0.00271003	0.0300557	0.000243902	0.00270501
Fallopia convolvulus	1	0.0379404	0.420779	0.00162602	0.0180334
Potentilla reptans var.sericophylla	2	0.398374	4.04318	0.0256098	0.230301
Sibbaldia sericea	1	0.00813008	0.090167	0.00216802	0.0240445
Potentilla sericea	3	0.604336	6.64194	0.0385908	0.356531
Potentilla anserina	7	1.30623	7.12184	0.240488	1.31567
Phlomis tuberosa	1	0.0108401	0.120223	0.00149051	0.0165306
Leymus secalinus	3	0.433604	2.95532	0.184168	1.26179
Oxytropis coerulea	1	0.0542005	0.601113	0.108916	1.20794
Stellera chamaejasme	17	0.143631	0.506931	0.222886	1.55988
Stipa baicalensis	26	2.15718	8.0502	2.42635	7.63098
Arenaria juncea	8	0.0650407	0.368768	0.0481463	0.403194
Artemisia frigida	48	1.8374	5.71936	3.17114	7.58937
Chenopodium album	34	4.05149	21.3446	0.164225	0.587453
Artemisia tanacetifolia	15	3.46612	16.0763	0.89616	4.62615
Viola dissecta	9	0.308943	2.46142	0.0516504	0.481631
Gentiana squarrosa	4	0.0894309	0.677606	0.00439024	0.0365655
Linaria vulgaris	3	0.0514905	0.418238	0.0134598	0.113073
Saussurea salicifolia	1	0.00271003	0.0300557	0.00439024	0.0486902
Artemisia dracunculus	5	0.146341	1.2517	0.235556	2.33721
Spiraea aquilegiifolia	1	0.00271003	0.0300557	0.000460705	0.00510946
Rhaponticum uniflorum	1	0.00271003	0.0300557	0.00132791	0.0147273
Phragmites australis	3	1.36585	14.0784	0.704293	7.07334
Potentilla verticillaris	25	0.485095	2.34356	0.102745	0.431297
Peganum nigellastrum	4	0.111111	0.79921	0.0174255	0.151134
Echinops latifolius	6	0.0298103	0.170759	0.0279946	0.191272
Klasea centauroides	46	1.02981	2.63782	1.67726	8.02072
Iris lactea var.chinensis	4	0.233062	1.36234	0.203182	1.24291
Silene repens	2	0.0921409	0.720884	0.0311382	0.255488
Agrostis trinii	1	0.0352304	0.390724	0.00642276	0.0712319
Erodium stephanianum	11	0.0921409	0.362899	0.00615176	0.0289653
Ranunculus japonicus	1	0.00542005	0.0601113	0.00111111	0.0123228
Corispermum mongolicum	3	0.149051	1.26189	0.0695935	0.730758
Artemisia mongoliea	1	0.00271003	0.0300557	0.00132791	0.0147273
Allium mongolicum	4	0.140921	1.06185	0.00677507	0.0686202
Cymbaria mongolica	1	0.376694	4.17774	0.0744173	0.825328
Caryopteris mongholia	1	0.00542005	0.0601113	0.00230352	0.0255473
Clematis hexapetala	5	0.0813008	0.644921	0.124228	1.05032
Kochia prostrata	14	0.205962	0.960533	0.344146	1.99623
Artemisia eriopoda	3	0.0840108	0.816043	0.0325745	0.335716
Iris ventricosa	16	0.368564	2.32974	0.190838	0.73967
Hemarthria altissima	1	0.0135501	0.150278	0.00311653	0.034564
Artemisia dubia	1	0.127371	1.41262	0.021355	0.236839
Silene aprica	11	0.260163	1.34729	0.0447765	0.206794
Turczaninovia fastigiata	3	0.102981	1.08234	0.0159892	0.172522
Inula britannica	7	0.552846	2.98412	0.0953523	0.480022
Galium verum var. verum	22	0.560976	2.18678	0.430741	1.42389
Elymus dahuricus	3	0.0135501	0.0895076	0.00921951	0.0895949
Thermopsis lanceolata	11	0.430894	1.9209	0.374293	2.0591
Plantago depressa	10	0.111111	0.581542	0.0115989	0.0641184
Potentilla flagellaris	4	0.742547	5.50357	0.101098	0.765686
Taraxacum mongolicum	31	2.22222	9.38653	0.311745	1.46263
Agrostis divaricatissima	1	0.00542005	0.0601113	0.000271003	0.00300557
Koeleria cristata	39	2.49593	8.20895	1.11664	2.90516
Clematis aethusifolia	1	0.00813008	0.090167	0.00197832	0.0219406
Gentiana macrophylla	1	0.00813008	0.090167	0.00634146	0.0703302
Pycreus flavidus	2	0.252033	2.17174	0.000815718	0.00723811
Dianthus superbus	1	0.00271003	0.0300557	2.71003e-05	0.000300557
Aster pekinensis	5	0.417344	3.1613	0.239263	2.38021
Polygonum bistorta	1	0.0487805	0.541002	0.0230081	0.255173
Artemisia pubescens	9	1.10027	10.7824	0.221924	1.73878
Astragalus galactites	21	0.214092	0.738149	0.0780759	0.318279
Euphorbia esula	9	0.284553	1.68983	0.0257724	0.141274
Lactuca tatarica	1	0.0298103	0.330612	0.00569106	0.0631169
Poa subfastigiata	2	0.0487805	0.436668	0.00707317	0.0712669
Artemisia desertorum	4	0.0298103	0.2218	0.0811382	0.694872
Agropyron mongolicum	1	0.00271003	0.0300557	0.000271003	0.00300557
Allium bidentatum	57	3.98374	11.0535	0.771811	1.83424
Oxytropis racemosa	1	0.00271003	0.0300557	2.71003e-05	0.000300557
Lilium pumilum	4	0.0785908	0.701392	0.0165041	0.123441
Allium senescens	15	0.260163	1.00774	0.136612	0.754056
Lathyrus quinquenervius	3	0.108401	1.11334	0.0144444	0.12863
Hieracium umbellatum	2	0.0135501	0.123683	0.00127371	0.0127003
Silene jenisseensis	6	0.116531	0.680169	0.0678049	0.409874
Thlaspi thlaspidioides	7	0.0542005	0.328861	0.00398374	0.0255385
Vicia amoena	8	0.157182	0.960348	0.0891934	0.659525
Gueldenstaedtia verna	15	0.135501	0.480659	0.0161789	0.0700269
Corispermum declinatum	1	0.0216802	0.240445	0.00127371	0.0141262
Achillea millefolium	2	0.0921409	0.992046	0.0161789	0.177024
Eritrichium pauciflorum	4	0.0677507	0.467445	0.0464499	0.306193
Stipa tianschanica var.klemenzii	2	0.0108401	0.0948103	0.0290244	0.281354
Dianthus chinensis	10	0.0813008	0.334265	0.0307588	0.151077
Artemisia anethoides	1	0.00542005	0.0601113	0.000162602	0.00180334
Geranium sibiricum	2	0.00542005	0.0423306	0.00238482	0.0188007
Geum aleppicum	1	0.00271003	0.0300557	0.00205962	0.0228423
Scorzonera curvata	10	0.121951	0.734609	0.0144173	0.108099
Scorzonera sinensis	1	0.00271003	0.0300557	0.00577236	0.0640185
Carum buriaticumf.angustissimum	1	0.100271	1.11206	0.00547425	0.0607124
Convolvulus arvensis	4	0.0433604	0.319264	0.00360434	0.0279298
Mazus japonicus	1	0.00542005	0.0601113	0.0102981	0.114211
Cuscuta chinensis	2	0.00542005	0.0423306	0.000352304	0.00282498
Oxytropis leptophylla var.turbinata	1	0.00542005	0.0601113	0.000243902	0.00270501
Krascheninnikovia ceratoides	1	0.00271003	0.0300557	0.00636856	0.0706308
Orostachys fimbriatus	2	0.0162602	0.153013	0.012981	0.141563
Potentilla chinensis	4	0.135501	1.03389	0.102195	0.899867
Olgaea lomonosowii	3	0.0108401	0.0731164	0.0244986	0.168268
Bromus inermis	13	4.13279	20.6752	0.929199	4.28307
Cleistogenes songorica	12	0.853659	4.86206	0.46865	2.66331
Myosotis silvatica	2	0.0135501	0.107956	0.00609756	0.0589722
Bassia dasyphylla	2	0.0271003	0.271921	0.00371274	0.0377129
Stipa sareptana var.krylovii	50	4.53388	9.91446	4.44508	11.4308
Polygonum sibiricum	6	0.0433604	0.233604	0.0123848	0.0810614
Androsace mariae	1	0.0162602	0.180334	0.0319783	0.354657
Potentilla sischanensis	9	0.295393	1.57056	0.0358266	0.18557
Artemisia gmelinii	22	0.756098	2.49665	1.42769	7.02476
Pulsatilla turczaninovii	17	0.769648	3.05777	0.398273	1.72127
Allium tenuissimum	74	2.65583	9.03665	0.278287	0.567336
Gypsophila licentiana	1	0.0785908	0.871614	0.027561	0.305666
Carex stenophylloides	1	0.00271003	0.0300557	8.13008e-05	0.00090167
Leonurus sibiricus	2	0.0243902	0.242072	0.00258537	0.0277787
Iris tenuifolia	18	0.173442	0.759097	0.0800813	0.314044
Poa angustifolia	1	0.00542005	0.0601113	0.00130081	0.0144267
Lychnis sibirica	1	0.0135501	0.150278	0.00162602	0.0180334
Caragana stenophylla	10	0.257453	1.00799	0.117507	0.511453
Gueldenstaedtia stenophylla	14	0.0704607	0.305541	0.00897019	0.0373584
Adenophora gmelinii	12	0.273713	1.22067	0.105745	0.448208
Dontostemon integrifolius	3	0.0216802	0.152334	0.00398374	0.0287875
Filifolium sibiricum	8	0.0785908	0.471562	0.0364851	0.205927
Potentilla longifolia	2	0.00813008	0.0669858	0.00756098	0.0631592
Dracocephalum moldavica	2	0.00542005	0.0423306	0.00130081	0.0108612
Plantago minuta	1	0.00271003	0.0300557	2.71003e-05	0.000300557
Nitraria sibirica	1	0.00542005	0.0601113	0.00636856	0.0706308
Astragalus tataricus	10	0.455285	2.34045	0.126336	0.666274
Chrysanthemum chanetii	3	0.0243902	0.160661	0.00528455	0.0396568
Dontostemon micranthus	19	1.25474	6.3722	0.119219	0.537695
Deyeuxia neglecta	1	0.0162602	0.180334	0.000457995	0.00507941
Eragrostis minor	12	6.43902	51.6614	0.167209	1.44807
Rumex acetosella	1	0.0108401	0.120223	0.00108401	0.0120223
Hemerocallis dumortieri	1	0.0271003	0.300557	0.0122222	0.135551
Caragana microphylla	7	0.105691	0.510932	0.10374	0.500466
Chrysanthemum naktongense	1	0.0325203	0.360668	0.00243902	0.0270501
Astragalus adsurgens	20	0.224932	0.928693	0.174842	0.709579
Potentilla acaulis	24	0.482385	1.39359	1.63571	7.01205
Bupleurum sibiricum	1	0.0704607	0.781447	0.0245799	0.272605
Corispermum chinganicum	4	0.216802	1.66993	0.0285637	0.272665
Stellaria cherleriae	2	0.0135501	0.107956	0.00577236	0.0490865
Lespedeza daurica	23	1.48509	5.08028	1.23206	5.39036
Asparagus dauricus	8	0.0948509	0.525351	0.0423306	0.282767
Scorzonera austriaca	22	0.322493	1.08049	0.0610656	0.198129
Artemisia halodendron	1	0.00542005	0.0601113	0.00455285	0.0504935
Plantago maritima subsp.ciliata	1	0.00271003	0.0300557	0.00222222	0.0246456
Leymus chinensis	123	395.252	209.385	94.5706	63.1588
Pimpinella thellungiana	1	0.00271003	0.0300557	2.43902e-05	0.000270501
Festuca ovina	6	0.249322	1.80093	0.204444	1.65532
Artemisia lavandulaefolia	14	0.886179	4.25332	0.300564	1.50565
Glycine soja	1	0.0162602	0.180334	0.00882385	0.0978612
Arundinella hirta	1	0.121951	1.3525	0.00737127	0.0817514
Trifolium lupinaster	2	0.0189702	0.149686	0.00932249	0.0848302
Allium ramosum	32	1.76423	5.86331	0.429892	1.76086
Medicago falcata	1	0.0135501	0.150278	0.0124661	0.138256
Eriochloa villosa	1	0.00542005	0.0601113	0.000406504	0.00450835
Papaver nudicaule	4	0.0298103	0.204717	0.0190244	0.134496
Iris dichotoma	10	0.138211	0.716609	0.0880247	0.556418
Helictotrichon schellianum	4	0.0352304	0.279255	0.0160434	0.133215
Siphonostegia chinensis	1	0.00271003	0.0300557	0.000731707	0.00811503
Convolvulus ammannii	23	5.54743	19.9664	0.796016	2.38413
Neotorularia humilis	1	0.0135501	0.150278	0.000813008	0.0090167
Ferula bungeana	1	0.00542005	0.0601113	0.00176152	0.0195362
Oxytropis hirta	2	0.00813008	0.0669858	0.00260163	0.028552
Poa sphondylodes	38	1.27913	3.87425	0.888781	3.4403
Achnatherum sibiricum	30	1.80217	6.0227	1.2353	3.99913
Polygonatum odoratum	2	0.0650407	0.55097	0.0252846	0.266265
Elymus pendulinus	2	0.0271003	0.228217	0.0649051	0.656507
Polygala tenuifolia	15	0.395664	1.55257	0.0706016	0.289711
Axyris hybrida	2	0.00542005	0.0423306	0.000569106	0.00444983
Viola prionantha	4	0.0325203	0.210882	0.00531165	0.0538514
Stevenia canescens	11	0.352304	1.80078	0.0308672	0.155626
Scutellaria viscidula	3	0.0352304	0.244476	0.00352304	0.0309424
Thalictrum squarrosum	18	1.06504	4.96778	0.450408	1.65875
Kummerowia stipulacea	1	0.0542005	0.601113	0.00344173	0.0381707
Stipa bungeana	9	0.617886	3.33734	0.278076	1.81919
Thesium longifolium	1	0.00542005	0.0601113	0.00672087	0.074538
Androsace longifolia	4	0.0731707	0.516639	0.0256369	0.197247
Leontopodium longifolium	6	0.135501	0.793688	0.0739024	0.46913
Halerpestes ruthenica	1	0.0325203	0.360668	0.00336043	0.037269
Adenophora stenanthina	12	0.260163	1.34458	0.20626	1.322
Ranunculus rigescens	1	0.00542005	0.0601113	0.000352304	0.00390724
Pulsatilla patens var.multifida	2	0.0352304	0.295112	0.0220867	0.20828
Juncus wallichianus	1	0.0108401	0.120223	0.00578049	0.0641087
Elymus gmelinii	1	0.00542005	0.0601113	0.00449864	0.0498924
Anemarrhena asphodeloides	11	2.18699	12.542	0.405799	2.25877
Digitaria ischaemum	8	0.563686	3.94339	0.0271301	0.15519
Neopallasia pectinata	18	5.38211	37.9889	0.273469	1.85066
Gagea chinensis	1	0.0108401	0.120223	0.000298103	0.00330612
Ixeris chinensis	36	1.5935	5.24336	0.209522	0.744911
Caragana intermedia	1	0.00271003	0.0300557	2.71003e-05	0.000300557
Eleocharis eupalustris	3	0.387534	3.88879	0.0347696	0.346675
Axyris amaranthoides	9	0.097561	0.410987	0.00498645	0.0242158
Salsola collina	36	2.63686	9.56571	0.260404	1.02795
Artemisia scoparia	68	7.48238	27.0841	1.58132	4.52738
Hylotelephium purpureum	1	0.00271003	0.0300557	0.000243902	0.00270501
Viola philippica	3	0.0487805	0.345892	0.00653117	0.0525166
Chrysanthemum zawadskii	1	0.0542005	0.601113	0.0138211	0.153284
Carex reptabunda	1	0.0894309	0.991837	0.0303604	0.336713

## Sheet: Sheet2
Frequency	The number of observed sites
Mean	average value across sites
SD	Standard Deviation value across sites
Abundance	Abundance is defined according to the life type of the species including patch, number of individuals and coverage.
